# Supplementary material for: A Gamma-adapted subunit vaccine induces broadly neutralizing antibodies against SARS-CoV-2 variants and protects mice from infection
Source: Nat Commun. 2024 Feb 2;15:997. doi: 10.1038/s41467-024-45180-8 (PMC10837449; doi:10.1038/s41467-024-45180-8)
Supplement: Supplementary file 4 — Source Data [file 41467_2024_45180_MOESM4_ESM.xlsx]

## Sheet: Fig 1a
SDS PAGE

## Sheet: Fig 1b
Western Blot

## Sheet: Fig 1c
Binding to ACE-2
Log hACE2 (ng/ml)	RBD GAMMA (OD 450nm)		RBD ancestral (OD 450nm)
3.31133	1.486	1.441	1.371	1.351
2.70927	1.501	1.41	1.338	1.306
2.10721	1.287	1.264	1.277	1.104
1.50515	0.93	0.866	0.706	0.702
0.90309	0.39	0.403	0.336	0.309
0.30103	0.156	0.151	0.122	0.114
-0.30103	0.072	0.075	0.07	0.064

## Sheet: Fig. 2b
ELISA anti-RBD
Gamma RBD + alum
days post prime	anti-RBD ancestral					anti-RBD Gamma
0	100	100	100	100	100	100	100	100	100	100
7	100	100	100	100	100	100	100	100	100	100
14	6400	6400	6400	6400	6400	12800	6400	12800	12800	6400
21	256000	128000	256000	512000	128000	512000	512000	512000	1024000	128000
28	1024000	256000	512000	64000	256000	1024000	512000	1024000	1024000	256000
35	2048000	1024000	1024000	4096000	nd	1024000	256000	1024000	1024000	256000
41	1024000	1024000	2048000	1024000	512000	2048000	2048000	4096000	2048000	2048000
Ancestral RBD + alum
days post prime	anti-RBD ancestral					anti-Gamma RBD
0	100	100	100	100	100	100	100	100	100	100
7	100	100	100	100	100	100	100	100	100	100
14	1600	1600	800	800	6400	800	1600	1600	1600	12800
21	256000	128000	512000	256000	512000	512000	128000	512000	512000	512000
28	512000	512000	256000	512000	256000	1024000	256000	1024000	512000	512000
35	1024000	512000	128000	1024000	1024000	1024000	1024000	256000	256000	256000
41	1024000	512000	1024000	1024000	512000	1024000	256000	1024000	1024000	512000

## Sheet: Fig 2c
ELISA anti-RBD
anti-RBD IgG 14 days post prime
anti-Gamma RBD		anti-Ancestral RBD		anti-Omicron BA.4/5 RBD
Gamma RBD+Alum	Ancestral RBD+Alum	Gamma RBD+Alum	Ancestral RBD+Alum	Gamma RBD+Alum	Ancestral RBD+Alum
12800	800	6400	1600	800	200
6400	1600	6400	1600	200	200
12800	1600	6400	800	200	200
12800	1600	6400	800	200	200
6400	12800	6400	6400	800	200
anti-RBD IgG 42 days post boost
anti-Gamma RBD		anti-Ancestral RBD		anti-Omicron BA.4/5 RBD
Gamma RBD+Alum	Ancestral RBD+Alum	Gamma RBD+Alum	Ancestral RBD+Alum	Gamma RBD+Alum	Ancestral RBD+Alum
2048000	1024000	1024000	1024000	8000	4000
2048000	256000	1024000	512000	16000	4000
4096000	1024000	2048000	1024000	128000	8000
2048000	1024000	1024000	1024000	64000	4000
2048000	512000	512000	512000	16000	4000

## Sheet: Fig 2d
	Neutralizing-antibody titers (log 10)
dpp	RBD P1+Alum 100 vs SARS-CoV-2 wt					RBD wt+Alum 100 vs SARS-CoV-2 wt					RBD P1+Alum 100 vs SARS-CoV-2 Gamma					RBD wt+Alum 100 vs Gamma
7	1	1	1	1	1	1	1	1	1	1	1	1	1	1	1	1	1	1	1	1
14	36	5	5	36.02	5	26.39	29.97	13.57	15.62	35.3	1	1	1	1	1	1	1	1	1	1
21	193	136.2	20.79	193.9	62.66	60.48	112.3	337.9	98.66	430.5	109.4	236.5	51.16	108.5	71.17	13.5	6.039	39.43	15.5	73.55
28	nd	135.9	579.8	164.8	408.5	nd	386.8	127.5	229.6	479.3	nd	136.2	20.79	193.9	62.66	nd	155.6	60.05	358.2	25.48
35	312.1	127.5	134.3	263.5	123.5	408	296.8	273.9	177.1	325.4	407.6	149.5	141.9	108.5	77.05	72.66	62.92	67.31	53.58	125.3
42	185.4	302.4	536.5	540.5	432.5	273	895.1	541.5	270.2	232.7	604.5	538.4	1066	4096	529.1	298.3	82.29	607.3	131.9	618.4

## Sheet: Fig 2e
Specific B cells
% ancestral RBD+ B cells (freq. of CD19+ B220+ IgD- cells)			% ancestral RBD-specific IgG+B cells (freq. of CD19+ B220+ IgD- cells)			% ancestral RBD-specific plasmablasts (freq. of CD19+ B220+ IgD- CD138+ cells)
gamma RBD+Alum	ancestral RBD+Alum	placebo	gamma RBD+Alum	ancestral RBD+Alum	placebo	gamma RBD+Alum	ancestral RBD+Alum	placebo
2.06	2.99	0	0.2	0.39	0	3.78	2.79	0
3.25	2.8	0.5	0.56	0.52	0	2.59	1.57	0.6
2.87	2.53	0.9	0.57	0.54	0.33	5.41	0.67	0
3.25	2.52		0.76	0.53		3.32	2.3
3.94	3.4		0.55	0.68		2.44	1.72
% gamma RBD+ B cells (freq. of CD19+ B220+ IgD- cells)			% gamma RBD-specific IgG+B cells (freq. of CD19+ B220+ IgD- cells)			% gamma RBD-specific plasmablasts (freq. of CD19+ B220+ IgD- CD138+ cells)
gamma RBD+Alum	ancestral RBD+Alum	placebo	gamma RBD+Alum	ancestral RBD+Alum	placebo	gamma RBD+Alum	ancestral RBD+Alum	placebo
1.25	0.68	0.76	0.67	0.39	0.42	3.3	1.05	0.76
1	0.4	0.24	0.71	0.19	0.16	1	0	0
0.53	0.42	0.19	0.35	0.18	0	0.49	0.93	0
1.19	0.41		0.68	0.21		3.57	0.94
0.73	0.66		0.49	0.38		1.93	0

## Sheet: Fig 2f
% Germinal centre B cells (freq. of CD19+ B220+ GL7+ CD95+cells)
gamma RBD+alum		ancestral RBD+alum		Placebo
4.65	5.22	3.14	3.87	2.81	1.61
24.5	24.9	2.52	3.97	5.64	3.85
13.4	13.3	18	10.3	3.19	3.17
4.12	4.43	16	10.4
8.33	11.7	6.43	9.4

## Sheet: Fig 2g
% T follicular helper cells (freq. of CD4+ CXCR5+ PD-1+ cells)
gamma RBD+alum		ancestral RBD+alum		placebo
2.61	2.75	4.6	3.82	3.53	2.76
3.39	4.02	2.73	2.95	3.21	3.8
2.78	3.47	2.03	2.25	3.22	4.2
2.92	2.45	2.83	1.84
2.13	3.28	3.11	2.88

## Sheet: Fig 3a
NT50
Ancestral		Gamma		Alpha		Delta		Omicron BA.1		Omicron BA.5
Gamma RBD+Alum	Ancestral RBD+Alum	Gamma RBD+Alum	Ancestral RBD+Alum	Gamma RBD+Alum	Ancestral RBD+Alum	Gamma RBD+Alum	Ancestral RBD+Alum	Gamma RBD+Alum	Ancestral RBD+Alum	Gamma RBD+Alum	Ancestral RBD+Alum
2048	512.5	472.6	2048	65.7	55.3	308.7	113.1	105.1	110.5	163.3	4
436.9	1304	360.8	317.4	79.1	111.3	78.3	16	127.5	46	46.3	4
456	224.4	670.1	16	75.9	15.7	268.4	16	74.6	8.6	159.9	12.33
109	464.9	229	150.7	26.2	31.8	40.3	16	292.6	20	27.7	8.75
224.2	211	488.1	317	55.5	19.5	112.3	16	37.5	8.5	28.3	4

[truncated: 17 more sheets: Fig 3c, Fig 3d, Fig 4a, Fig 4b, Fig 5a, Fig 5b, Fig 5c, Fig 6b, Fig 6c, Fig 6d, Fig 6e, Supp. Fig 1, Supp Fig 3, Supp Fig 5, Supp Fig 6, Supp Fig 7, Supp Fig 8]
